# Supplementary material for: pH-Driven Selective Adsorption of Multi-Dyes Solutions by Loofah Sponge and Polyaniline-Modified Loofah Sponge
Source: Polymers (Basel). 2022 Nov 13;14(22):4897. doi: 10.3390/polym14224897 (PMC9693159; doi:10.3390/polym14224897)
Supplement: Supplementary file 1 [file polymers-14-04897-s001.zip]

Archive with 1 entries (1 files):
- polymers-2000638-supplementary.pdf
